# Supplementary material for: Aspirin’s effect on kinetic parameters of cells contributes to its role in reducing incidence of advanced colorectal adenomas, shown by a multiscale computational study
Source: eLife. 2022 Apr 13;11:e71953. doi: 10.7554/eLife.71953 (PMC9007589; doi:10.7554/eLife.71953)
Supplement: Figure 2—source data 1. [file elife-71953-fig2-data1.txt]

73	-1.8494631460529085
2417/30	-1.9490075596235445
1322/15	-2.0633824260822635
957/10	-2.23457049400141
1549/15	-2.548145684065812
665/6	-3.077462351525925
592/5	-4.500039442016108
3779/30	-4.731722541243785
2003/15	-4.772067740559378
1411/10	-4.810580152423392
446/3	-4.831907918066065
4687/30	-4.842598059247258
819/5	-4.865763322110219
5141/30	-4.87520328818414
2684/15	-4.878329999930084
373/2	-4.746164022129134
2911/15	-4.601365471873872
6049/30	-4.493482813224286
1046/5	-4.382318078506361
6503/30	-4.395116385363919
673/3	-4.413558904608942
2319/10	-4.465805426738624
3592/15	-4.475056430579943
7411/30	-4.535944928731205
1273/5	-3.7137068301157123
1573/6	-2.934550039550205
4046/15	-2.5073694351222096
2773/10	-2.21001484255685
4273/15	-1.9799888650906081
8773/30	-1.7912771426250682
300	-1.6305840395825424
