# Supplementary material for: Aspirin’s effect on kinetic parameters of cells contributes to its role in reducing incidence of advanced colorectal adenomas, shown by a multiscale computational study
Source: eLife. 2022 Apr 13;11:e71953. doi: 10.7554/eLife.71953 (PMC9007589; doi:10.7554/eLife.71953)
Supplement: Figure 2—source data 2. [file elife-71953-fig2-data2.txt]

150	-4.123856461431103
156	-4.314543738105332
162	-4.510901422837604
168	-4.697058825927966
174	-4.829965009451837
180	-4.881614663580049
186	-4.878659755684636
192	-4.88541870390904
198	-4.9010973086911
204	-4.942917931238328
210	-4.860280841268876
216	-4.8358266365789
222	-4.7565357961204775
228	-4.7559859682337
234	-4.7530514975045435
240	-4.750827619230272
246	-4.687833428023285
252	-4.673450864548116
258	-4.605004188881259
264	-4.603839210333743
270	-4.510668031425953
