# Supplementary material for: Aspirin’s effect on kinetic parameters of cells contributes to its role in reducing incidence of advanced colorectal adenomas, shown by a multiscale computational study
Source: eLife. 2022 Apr 13;11:e71953. doi: 10.7554/eLife.71953 (PMC9007589; doi:10.7554/eLife.71953)
Supplement: Figure 3—source data 1. [file elife-71953-fig3-data1.txt]

1646.8978654828688	1258.9254117941675
1467.799267622069	1122.018454301963
1359.3563908785254	926.1187281287937
1258.9254117941675	794.3282347242813
1122.018454301963	764.4222742526002
1079.7751623277093	607.2021956909883
1122.018454301963	354.8133892335753
1079.7751623277093	261.01572156825387
1039.122303835169	171.1328304161781
1000.	17.11328304161781
926.1187281287937	107.97751623277094
891.2509381337459	26.101572156825373
207.3321573485954	501.18723362727246
171.1328304161781	446.683592150963
10.	413.68204023885073
23.263050671536263	368.69450645195735
65.56418494179789	328.59932476006543
10.	304.32198871077225
31.622776601683793	271.22725793320296
10.	251.18864315095797
10.	232.63050671536263
