# Supplementary material for: Aspirin’s effect on kinetic parameters of cells contributes to its role in reducing incidence of advanced colorectal adenomas, shown by a multiscale computational study
Source: eLife. 2022 Apr 13;11:e71953. doi: 10.7554/eLife.71953 (PMC9007589; doi:10.7554/eLife.71953)
Supplement: Figure 4—source data 1. [file elife-71953-fig4-data1.txt]

0.	0.	0.	0.	0.	0.	0.
0.	0.	0.	0.	0.	0.	0.
0.	0.	0.	0.	0.	0.	0.
0.	0.	0.	0.	0.	0.	0.
4.000016000064e-6	0.	0.	0.	0.	0.	0.
4.000016000064e-6	0.	0.	0.	4.000016000064e-6	8.000032000128e-6	0.
0.000016000064000256	0.000012000048000192	4.000016000064e-6	0.	8.000032000128e-6	8.000032000128e-6	4.000016000064e-6
0.000024000096000384	0.000032000128000512	0.000012000048000192	0.	0.000016000064000256	0.000016000064000256	8.000032000128e-6
0.000036000144000576004	0.000056000224000896004	0.000032000128000512	8.000032000128e-6	0.000036000144000576004	0.000020000080000320003	0.000016000064000256
0.000060000240000960005	0.000092000368001472	0.000064000256001024	0.000036000144000576004	0.000060000240000960005	0.000048000192000768	0.000060000240000960005
0.000104000416001664	0.00011600046400185601	0.00011600046400185601	0.000060000240000960005	0.0001000004000016	0.00007600030400121601	0.0001000004000016
0.000132000528002112	0.000208000832003328	0.000176000704002816	0.000132000528002112	0.000176000704002816	0.00014400057600230402	0.00014800059200236802
0.00024000096000384002	0.00030800123200492804	0.00027600110400441603	0.00023200092800371202	0.00022800091200364802	0.000216000864003456	0.000212000848003392
0.00032800131200524805	0.000416001664006656	0.000376001504006016	0.00038000152000608	0.00034000136000544	0.00034000136000544	0.00030800123200492804
0.000524002096008384	0.0005480021920087681	0.000504002016008064	0.000512002048008192	0.00048000192000768004	0.00046800187200748803	0.000416001664006656
0.000712002848011392	0.000716002864011456	0.0006360025440101761	0.0006680026720106881	0.0006640026560106241	0.0005840023360093441	0.0005560022240088961
0.0009160036640146561	0.0008920035680142721	0.000808003232012928	0.000864003456013824	0.000856003424013696	0.000744002976011904	0.000752003008012032
0.0011480045920183681	0.0011000044000176001	0.000996003984015936	0.0011240044960179841	0.001056004224016896	0.0009720038880155521	0.000996003984015936
0.001408005632022528	0.0013240052960211842	0.0012240048960195842	0.001408005632022528	0.00138000552002208	0.0012400049600198402	0.0012440049760199042
0.00168000672002688	0.001596006384025536	0.001572006288025152	0.0017000068000272	0.001764007056028224	0.001556006224024896	0.001512006048024192
0.002000008000032	0.001724006896027584	0.0019360077440309762	0.00208000832003328	0.00214000856003424	0.0019360077440309762	0.0018480073920295681
0.002404009616038464	0.0018960075840303361	0.002324009296037184	0.0024640098560394243	0.00250001000004	0.002364009456037824	0.0022240088960355842
0.002888011552046208	0.002056008224032896	0.002744010976043904	0.002912011648046592	0.002992011968047872	0.00278001112004448	0.0026480105920423684
0.0034200136800547204	0.00222000888003552	0.00324001296005184	0.003408013632054528	0.0034680138720554884	0.0032280129120516483	0.0030680122720490883
0.0038800155200620803	0.0024160096640386563	0.003716014864059456	0.003936015744062976	0.003924015696062784	0.00378001512006048	0.003604014416057664
0.0044960179840719365	0.0025760103040412164	0.004268017072068289	0.004372017488069952	0.004516018064072256	0.0042880171520686084	0.004228016912067648
0.005068020272081088	0.002724010896043584	0.004944019776079105	0.005004020016080064	0.0051720206880827525	0.004912019648078593	0.004796019184076736
0.005796023184092737	0.0029880119520478083	0.005512022048088192	0.005708022832091328	0.0059600238400953605	0.005612022448089792	0.005408021632086528
0.006544026176104704	0.003184012736050944	0.006292025168100672	0.006452025808103232	0.006680026720106881	0.0063960255841023364	0.006152024608098433
0.007404029616118465	0.0033880135520542084	0.00714002856011424	0.007340029360117441	0.0075200300801203206	0.007212028848115393	0.006984027936111745
0.00818003272013088	0.0038160152640610563	0.007548030192120769	0.00816003264013056	0.008428033712134849	0.00802003208012832	0.00786003144012576
0.009148036592146368	0.004312017248068992	0.008004032016128065	0.009144036576146304	0.009372037488149952	0.008944035776143104	0.008944035776143104
0.010176040704162817	0.004736018944075777	0.008328033312133248	0.010184040736162945	0.010268041072164289	0.00998003992015968	0.010068040272161089
0.01118004472017888	0.005200020800083201	0.008724034896139585	0.011232044928179712	0.011308045232180928	0.011056044224176897	0.01128004512018048
0.012264049056196226	0.005612022448089792	0.009212036848147392	0.012524050096200385	0.012472049888199553	0.012220048880195521	0.012476049904199617
0.01346005384021536	0.005956023824095297	0.009600038400153601	0.013592054368217473	0.013664054656218625	0.01344005376021504	0.013740054960219841
0.014696058784235137	0.00648002592010368	0.010012040048160193	0.014856059424237697	0.015028060112240449	0.014708058832235329	0.015060060240240961
0.016056064224256896	0.007000028000112001	0.010396041584166337	0.01630806523226093	0.016356065424261698	0.016104064416257665	0.016420065680262722
0.017512070048280193	0.007612030448121793	0.01096004384017536	0.01786807147228589	0.017752071008284034	0.017424069696278785	0.0179560718242873
0.018872075488301953	0.008276033104132417	0.011384045536182144	0.019404077616310467	0.019292077168308674	0.019020076080304323	0.01949207796831187
0.020632082528330112	0.009072036288145152	0.012504050016200065	0.020004080016320064	0.021036084144336577	0.02068808275233101	0.021184084736338947
0.022232088928355712	0.009876039504158017	0.01350805403221613	0.020704082816331265	0.02260809043236173	0.022472089888359553	0.022684090736362947
0.024080096320385283	0.0108000432001728	0.014340057360229442	0.021404085616342466	0.02432809731238925	0.02436009744038976	0.02446809787239149
0.025912103648414595	0.011824047296189185	0.015192060768243074	0.022160088640354562	0.0260561042244169	0.026264105056420226	0.02622810491241965
0.027984111936447745	0.013036052144208577	0.015992063968255872	0.022844091376365505	0.02796011184044736	0.028076112304449216	0.02804811219244877
0.030080120320481282	0.014216056864227456	0.016832067328269314	0.023616094464377856	0.02976811907247629	0.029820119280477123	0.029908119632478528
0.03220812883251533	0.015592062368249473	0.017796071184284737	0.024400097600390403	0.031824127296509186	0.03185212740850964	0.031840127360509445
0.03427213708854836	0.017076068304273218	0.018756075024300097	0.02518810075240301	0.034060136240544964	0.034040136160544646	0.033952135808543234
0.03630414521658087	0.018476073904295617	0.019920079680318722	0.026040104160416643	0.03629614518458074	0.03622414489657959	0.03616014464057856
0.03842415369661479	0.020056080224320896	0.021112084448337794	0.02678010712042848	0.03852815411261645	0.038492153968615876	0.03851615406461626
0.04061216244864979	0.021840087360349442	0.022476089904359616	0.02851611406445626	0.0394561578246313	0.04073216292865171	0.040728162912651654
0.04309217236868947	0.023612094448377793	0.023852095408381634	0.030112120448481793	0.040460161840647366	0.04304817219268877	0.042992171968687876
0.0454561818247273	0.025596102384409538	0.02536010144040576	0.03139612558450234	0.041416165664662656	0.04529618118472474	0.04534418137672551
0.047960191840767365	0.027692110768443075	0.02697610790443162	0.0325561302245209	0.042432169728678915	0.0478561914247657	0.047804191216764866
0.05051220204880819	0.029680118720474883	0.028652114608458432	0.033932135728542916	0.04344817379269517	0.050432201728806914	0.05018420073680295
0.0529562118248473	0.031856127424509696	0.03042012168048672	0.035092140368561474	0.04447617790471162	0.052724210896843586	0.052724210896843586
0.05549622198488794	0.03397213588854355	0.03250413001652007	0.03638814555258221	0.04549618198472794	0.05534422137688551	0.055212220848883393
0.05811623246492986	0.03619214476857907	0.03448813795255181	0.03786415145660583	0.046432185728742914	0.057972231888927556	0.05760823043292173
0.060772243088972354	0.03847615390461562	0.036496145984583936	0.039464157856631425	0.047464189856759424	0.06046424185696743	0.06026424105696423
0.06338825355301421	0.04073616294465178	0.038776155104620416	0.04121616486465946	0.04834419337677351	0.06304825219300877	0.06284825139300557
0.06591626366505467	0.043164172656690626	0.04098816395265581	0.043132172528690116	0.050524202096808385	0.06414425657702631	0.06563226252905012
0.06851627406509626	0.04554818219272877	0.04321617286469146	0.045072180288721155	0.052572210288841154	0.06526026104104417	0.06827227308909235
0.07118828475313901	0.04795219180876723	0.04553618214472858	0.047100188400753605	0.05424821699286797	0.0662562650250601	0.07094028376113505
0.07384829539318158	0.050460201840807364	0.04786819147276589	0.04934819739278957	0.0558562234248937	0.06741626966507866	0.07358029432117728
0.07657230628922515	0.05288821155284621	0.05023220092880371	0.051616206464825856	0.05739622958491834	0.06844827379309518	0.0764563058252233
0.07913231652926611	0.055412221648886595	0.052692210768843076	0.05375221500886004	0.05895223580894324	0.06952027808111233	0.07914831659326638
0.08172032688130752	0.05807223228892915	0.05538422153688615	0.056004224016896066	0.060440241760967045	0.07070428281713127	0.08179632718530874
0.08437633750535002	0.06051624206496826	0.05798023192092768	0.058444233776935105	0.06200824803299213	0.07190428761715047	0.08448433793735174
0.08700434801739207	0.06304825219300877	0.060584242336969345	0.060864243456973825	0.06382825531302125	0.07301229204916819	0.08697634790539162
0.0896123584494338	0.06582426329705318	0.06320425281701127	0.06328425313701255	0.06574426297705191	0.07414429657718631	0.0897123588494354
0.09220436881747528	0.06856427425709703	0.06592826371305485	0.06582026328105313	0.06757627030508122	0.0766003064012256	0.09072436289745159
0.09506438025752104	0.07121628486513946	0.06863627454509819	0.06841627366509466	0.06971227884911539	0.07879231516926068	0.09173636694546779
0.09778039112156449	0.07387629550518202	0.07147228588914356	0.07101628406513626	0.07196028784115137	0.080812323249293	0.09295237180948723
0.1003564014256057	0.07669630678522714	0.07432429729718919	0.07348429393717575	0.07430829723318894	0.08236032944131777	0.09410837643350574
0.10288441153764614	0.07937231748926996	0.0770563082252329	0.07618830475321901	0.07672830691322766	0.08375233500934004	0.0953563814255257
0.10552842211368846	0.0820443281773127	0.07990831963327853	0.07897231588926355	0.07910831643326573	0.0854003416013664	0.09660838643354573
0.10824843299373198	0.08478033912135649	0.08271633086532346	0.0817003268013072	0.08173632694530777	0.0870123480493922	0.09764039056156225
0.11086444345777383	0.08752835011340046	0.08534034136136545	0.08441633766535066	0.08396033584134337	0.08854435417741671	0.09882439529758119
0.11349245396981587	0.09019236076944308	0.08807235228940916	0.08707234828939316	0.08660834643338573	0.09039236156944627	0.09991639966559866
0.1161444645778583	0.09290037160148641	0.0907563630254521	0.08987635950543803	0.08916035664142656	0.09248436993747974	0.1010124040496162
