# Supplementary material for: Aspirin’s effect on kinetic parameters of cells contributes to its role in reducing incidence of advanced colorectal adenomas, shown by a multiscale computational study
Source: eLife. 2022 Apr 13;11:e71953. doi: 10.7554/eLife.71953 (PMC9007589; doi:10.7554/eLife.71953)
Supplement: Figure 4—source data 2. [file elife-71953-fig4-data2.txt]

0.457590491626148	0.6207455429497569	0.782279848730416
0.6032217041119118	0.7556167867740569	0.8965645485339296
0.696960233187591	0.823755985842182	0.9260860095736432
0.762668012873099	0.8713952167602701	0.924494901176336
0.8273891889479088	0.9078248448868456	0.9646233441464785
0.8697134591541534	0.9268149882903981	0.956827539429979
